# Supplementary material for: Proline Dehydrogenase and Pyrroline 5 Carboxylate Dehydrogenase from Mycobacterium tuberculosis: Evidence for Substrate Channeling
Source: Pathogens. 2023 Sep 18;12(9):1171. doi: 10.3390/pathogens12091171 (PMC10537722; doi:10.3390/pathogens12091171)
Supplement: Supplementary file 1 [file pathogens-12-01171-s001.zip]

Archive with 1 entries (1 files):
- pathogens-2551185-supplementary.pdf
